# Supplementary material for: indCAPS: A tool for designing screening primers for CRISPR/Cas9 mutagenesis events
Source: PLoS One. 2017 Nov 15;12(11):e0188406. doi: 10.1371/journal.pone.0188406 (PMC5687723; doi:10.1371/journal.pone.0188406)
Supplement: S1 Text — (TXT) [file pone.0188406.s001.txt]

Primer name	Primer sequence
AHK3.dC.F	AGTTCAACGTTAGCATGAATCATGTTCAAGCGATGT
AHK3.dC.rc	CCTGATCGATAGCAGAAGGAATCT
